# Supplementary material for: A Phase 1 Double-Blinded Trial to Evaluate Safety, Immunogenicity, and Dosing of Measles-Vectored Chikungunya Virus Vaccine (MV-CHIK) in Healthy Adults
Source: J Infect Dis. 2025 Nov 28;233(3):e641–5. doi: 10.1093/infdis/jiaf571 (PMC13017142; doi:10.1093/infdis/jiaf571)
Supplement: jiaf571_Supplementary_Data [file jiaf571_supplementary_data.zip]

Archive with 8 entries (8 files):
- SuppFig1_CONSORT Flow Diagram_MVCHIK.docx
- SuppFig2_max sev systemic AE by day_MVCHIK.jpg
- SuppFig3_max sev local AE by day_MVCHIK.jpg
- Supplementary Figure and Table Legends.docx
- Supplementary Table 1.docx
- Supplementary Table 2.docx
- Supplementary Table 3.docx
- Supplementary Table 4.docx
